# Supplementary material for: Ants contribute to pollination but not to reproduction in a rare calcareous grassland forb
Source: PeerJ. 2018 Feb 19;6:e4369. doi: 10.7717/peerj.4369 (PMC5822835; doi:10.7717/peerj.4369)
Supplement: Supplemental Information 4 — Data show number of pollen grains attached to indiviual ants and whether these where viable. Pollen collected directly from stamen were used as control. [file peerj-06-4369-s004.xlsx]

## Sheet: Sheet1
	Formica cunicularia				Tapinoma erraticum				Euphorbia seguieriana
Ant	Attached Pollen	Vital Pollen		Ant	Attached Pollen	Vital Pollen		Flower	Pollen	Vital
1	1	0		1	1	1		1	61	58
2	3	0		2	16	0		2	41	15
3	15	0		3	1	0		3	227	96
4	8	0		4	5	1		4	115	50
5	7	0		5	1	0		5	172	130
6	3	0		6	1	0		6	68	34
7	3	0		7	3	0		7	91	50
8	1	0		8	6	0		8	231	201
9	23	0		9	2	0		9	60	49
10	4	0		10	1	0		10	80	67
11	14	0		11	1	0		11	204	166
12	24	0		12	1	1		12	225	147
13	10	0		13	1	0		13	259	189
14	3	0		14	12	7		14	78	61
15	46	0		15	1	0		15	44	37
16	26	0		16	1	1		16	252	244
17	16	0		17	1	0		17	398	317
18	17	0		18	4	2		18	101	60
19	10	0		19	4	2		19	252	244
20	18	0		20	2	1		20	398	317
21	17	0		21	2	2		21	168	117
22	34	0		22	4	3		22	112	66
23	17	9		23	2	0		23	953	743
24	2	1		24	16	4
25	2	1		25	2	0
26	3	0		26	3	2
27	36	0		27	2	0
28	30	0		28	1	0
29	5	0		29	2	0
30	53	41		30	1	1
