# Supplementary material for: Ants contribute to pollination but not to reproduction in a rare calcareous grassland forb
Source: PeerJ. 2018 Feb 19;6:e4369. doi: 10.7717/peerj.4369 (PMC5822835; doi:10.7717/peerj.4369)
Supplement: Supplemental Information 5 — Data shows proportion (%) of flowers that developed to fruits when pollinated by ants and/or winged insects. [file peerj-06-4369-s005.xlsx]

## Sheet: Sheet1
Proportion [%] of flowers that developed to fruits
Plant	All insects	Ants only	Winged insects	No insects
1	86.3828	16.2535	100	4.99278
2	100	33.1995	92.6667	0
3	94.8846	53.4583	99.0476	0
4	99.4286	13.9301	97.0588	3.50427
5	100	77.0345	100	3.7037
6	99.0476	24.2818	100	0
7	100	65.5	100	0.916667
8	93.9789	18.2736	92.667	0
9	95.991	60.8705	100	1.56667
10	100	0	100
