# Supplementary material for: Ants contribute to pollination but not to reproduction in a rare calcareous grassland forb
Source: PeerJ. 2018 Feb 19;6:e4369. doi: 10.7717/peerj.4369 (PMC5822835; doi:10.7717/peerj.4369)
Supplement: Supplemental Information 6 — Data show germination rate of 30 seeds per plant. Plants have been pollinated by ants or by winged insects. [file peerj-06-4369-s006.xlsx]

## Sheet: Sheet1
	Proportion [%] of flowers that			Proportion [%] of emerged
	developed to fruits			seedlings per 30 seeds
Plant	Ants	Winged		Ants	Winged
1	47.1	98.8		0	20
2	0.3	92.9		0	10
3	36.5	97.4		0	10
4	0	97.7		0	36.7
5	20.8	96.4		0	60
6	36.7	100		0	46.7
7	17.5	100		6.66667	36.6
8	33.6	100		0	26.7
9	11.5	99.5		0	33.3
10		95.3			50
